# Supplementary material for: Prevalence of Wolbachia in natural sand fly (diptera: psychodidae) populations from Türkiye and its potential role in mitochondrial divergence
Source: Parasit Vectors. 2025 Dec 4;19:16. doi: 10.1186/s13071-025-07157-4 (PMC12797604; doi:10.1186/s13071-025-07157-4)
Supplement: Supplementary file 1 — Additional file1 (XLS 31 kb) [file 13071_2025_7157_MOESM1_ESM.xls]

## Sheet: Sheet2
	Table X. PCR cycling conditions optimized for the amplification of Wolbachia wsp and MLST gene loci (gatB, coxA, ftsZ, hcpA, fbpA).
	Step			Temperature (°C)					Cycles
			wsp		gatB, coxA, ftsZ		hcpA, fbpA
	Initial Denaturation		95°C (2 min)		94°C (2 min)		94°C (2 min)		1
	Denaturation		95°C (15 sec)		94°C (30 sec)		94°C (30 sec)		37
	Annealing		50°C (1 min)		49°C (45 sec)		53°C (45 sec)
	Extension		72°C ( 1 min)		72°C (1 min 30 sec)		72°C (1 min 30 sec)
	Final Extension		72°C (5 min)		72°C (10 min)		72°C (10 min)		1
		Table X. Primer sequences used for the amplification of Wolbachia genes in this study, including wsp gene and five MLST loci (gatB, coxA, hcpA, ftsZ, fbpA), along with their expected product sizes and reference sources.
		Gene		Primer Sequence (5′-3′)			Size Range (bp)	References
		wsp	wsp-F: 5′- AGTTGATGGTATTACCTATAAG -3′				410	Karatepe et al., 2018
			wsp-R: 5′- TGACTTCCGGAGTTACATCATAAC -3′
		gatB	gatB-F: 5′-GAKTTAAAYCGYGCAGGBGTT-3′				471	Baldo et al., 2006
			gatB-R: 5′-TGGYAAYTCRGGYAAAGATGA-3′
		coxA	coxA-F: 5′-TTGGRGCRATYAACTTTATAG-3′				487	Baldo et al., 2006
			coxA-R: 5′-CTAAAGACTTTKACRCCAGT-3′
		hcpA	hcpA-F: 5′-GAAATARCAGTTGCTGCAAA-3′				515	Baldo et al., 2006
			hcpA-R: 5′-GAAAGTYRAGCAAGYTCTG-3′
		ftsZ	ftsZ-F: 5′-ATYATGGARCATATAAARGATAG-3′				524	Baldo et al., 2006
			ftsZ-R: 5′-TCRAGYAATGGATTRGATAT-3′
		fbpA	fbpA-F: 5′-GCTGCTCCRCTTGGYWTGAT-3′				509	Baldo et al., 2006
			fbpA-R: 5′-CCRCCAGARAAAAYYACTATTC-3′
		Table X. PCR reaction mixture compositions used for the amplification of Wolbachia genes (wsp and MLST loci). Each reaction was prepared in a total volume of 25 µL.
			wsp	ftsZ, gatB and coxA		hcpA	fbpA
		dH2O	14,875 µL	14,75 µL		15,75 µL	13,75 µL
		10X Buffer	5 µL	2,5 µL		2,5 µL	2,5 µL
		25 mM MgCl2	1 µL	2 µL		1 µL	3 µL
		2.5 mM dNTP	1 µL	1,5 µL		1,5 µL	1,5 µL
		Forward Primer	1 µL	1 µL		1 µL	1 µL
		Reverse Primer	1 µL	1 µL		1 µL	1 µL
		Taq DNA Polimeraz	0,125 µL	0,25 µL		0,25 µL	0,25 µL
		DNA	1 µL	2 µL		2 µL	2 µL
		Total	25 µL	25 µL		25 µL	25 µL
