# Supplementary material for: Prevalence of Wolbachia in natural sand fly (diptera: psychodidae) populations from Türkiye and its potential role in mitochondrial divergence
Source: Parasit Vectors. 2025 Dec 4;19:16. doi: 10.1186/s13071-025-07157-4 (PMC12797604; doi:10.1186/s13071-025-07157-4)
Supplement: Supplementary file 2 — Additional file2 (XLS 17 kb) [file 13071_2025_7157_MOESM2_ESM.xls]

## Sheet: Sheet1
		Subgenus	Taxa	Sampling provinces
		Phlebotomus	Ph. papatasi	Adana, Antalya, Aydin, Erzincan, Hatay, Igdir, Izmir, Kahraman Maras, Kars, Malatya, Mardin, Mersin, Sanliurfa
		Artemievus	Ph. alexandri	Aydin, Antalya, Erzincan, Izmir, Malatya, Mardin, Mersin
		Paraphlebotomus	Ph. caucasicus	Kars
			Ph. jacusieli	Adana, Artvin, Erzincan
			Ph. sergenti s.l.	Adana, Antalya, Artvin, Bursa, Erzincan, Igdir, Konya, Malatya, Mardin, Mersin, Rize
		Larroussius	Ph. kandelakii s.l.	Antalya, Erzincan, Igdir, Karabuk, Malatya, Rize, Samsun, Sinop
			Ph. major s.l.	Adana, Afyon, Antalya, Ankara, Artvin, Aydin, Bursa, Canakkale, Edirne, Erzincan, Hatay, Izmir, Kahraman Maras, Karabuk, Kars, Kirklareli, Mardin, Mersin, Rize, Sakarya, Samsun, Sinop, Tekirdag, Tokat
			Ph. perfiliewi s.l.	Adana, Antalya, Ankara, Artvin, Aydin, Bursa, Corum, Edirne, Erzincan, Hatay, Igdir, Izmir, Kahraman Maras, Malatya, Mardin, Mersin, Rize, Samsun, Sinop, Sivas, Tekirdag, Tokat
			Ph. tobbi	Adana, Antalya, Artvin, Aydin, Bursa, Corum, Edirne, Erzincan, Hatay, Igdir, Izmir, K.Maras, Malatya, Mardin, Mersin, Rize, Samsun, Sinop, Sivas, Tekirdag, Tokat
		Adlerius	Ph. balcanicus	Bursa, Kars
			Ph. brevis	Antalya, Izmir
			Ph. halepensis	Artvin, Erzincan, Igdir, Kars, Konya, Malatya, Mardin, Rize, Samsun, Sivas, Tokat
			Ph. kyreniae	Mardin
			Ph. simici	Ankara, Antalya, Aydin, Erzincan, Izmir, Kahraman Maras, Konya, Malatya, Mardin
			Adlerius sp.	Malatya
		Transphlebotomus	Ph. anatolicus	Antalya
			Ph. economidesi	Antalya
			Ph. killicki	Antalya, Mersin
		Sergentomyia	Se. dentata	Adana, Antalya, Edirne, Hatay, Izmir, Mersin, Tekirdag
			Se. minuta	Antalya, Aydin, Izmir, Mersin
