# Supplementary material for: Prevalence of Wolbachia in natural sand fly (diptera: psychodidae) populations from Türkiye and its potential role in mitochondrial divergence
Source: Parasit Vectors. 2025 Dec 4;19:16. doi: 10.1186/s13071-025-07157-4 (PMC12797604; doi:10.1186/s13071-025-07157-4)
Supplement: Supplementary file 3 — Additional file3 (XLS 21 kb) [file 13071_2025_7157_MOESM3_ESM.xls]

## Sheet: Sheet1
				wsp Haplotype	GenBank Accession number	Host Taxa	Country			MLST Haplotype	PubMLST ID	PubMLST Sequence Type	GenBank Accession Number	Host Taxa	Country
				Hap_1	OR608751	Psathyromyia cratifer	Mexico			Hap_1	12	2	x	Aedes albopictus	Thailand
					OR608752	Psathyromyia cratifer				Hap_2	1847	464	x	Aedes albopictus	Russia
					OR608753	Lutzomyia cruciata				Hap_3	496	304	x	Aedes bromeliae	Kenya
					OR608754	Lutzomyia cruciata					497		x	Aedes metallicus
				Hap_2	MT410559	Evandromyia dubitans	Colombia			Hap_4	1829	472	x	Ochlerotatus cantans	Russia
					KR907869	Lutzomyia evansi				Hap_5	1830	473	x	Aedes cinereus	Russia
					KM594548	Lutzomyia evansi					1831		x	Coquillettidia richiardii
					KR907872	Lutzomyia evansi				Hap_6	37	35	x	Brugia malayi	Unknown
					KR907873	Lutzomyia evansi				Hap_7	29	9	x	Culex pipiens	USA
				Hap_3	KR907871	Lutzomyia evansi	Colombia				1808		x	Culex quinquefasciatus
				Hap_4	KR907874	Lutzomyia evansi	Colombia			Hap_8	5	34	x	Drosophila bifasciata	Unknown
				Hap_5	KR907870	Lutzomyia evansi	Colombia			Hap_9	1	1	x	Drosophila melanogaster	Unknown
					MT410556	Micropygomyia micropyga				Hap_10	n.a.	n.a.	KJ174696	Lutzomyia stewarti	USA
				Hap_6	MT410558	Evandromyia dubitans	Colombia			Hap_11	43	62	x	Opistophthalmus capensis	South Africa
				Hap_7	AF237884	Phlebotomus perniciosus	Italy			Hap_12	207	90	x	Zootermes angusticollis	USA
				Hap_8	PQ606073	Phlebotomus longicuspis	Morocco			Hap_13	n.a.	n.a.	XXXX-XXXX	Phlebotomus economidesi	Türkiye
				Hap_9	AY288297	Phlebotomus papatasi	Egypt			Hap_14	n.a.	n.a.	XXXX-XXXX	Phlebotomus major_lineage_4 (n=1)	Türkiye
					KU516679	Phlebotomus papatasi	Iran			Hap_15	n.a.	n.a.	XXXX-XXXX	Phlebotomus major_lineage_3 (n=2)	Türkiye
					KX263893						n.a.	n.a.	XXXX-XXXX	Phlebotomus major_lineage_5 (n=6)
					MG251658						n.a.	n.a.	XXXX-XXXX	Phlebotomus papatasi (n=1)
					MG251659					Hap_16	n.a.	n.a.	XXXX-XXXX	Phlebotomus major_lineage_1 (n=1)	Türkiye
					OP959792					Hap_17	n.a.	n.a.	XXXX-XXXX	Phlebotomus papatasi (n=1)	Türkiye
					OR124774					Hap_18	n.a.	n.a.	AP029172	Sergentomyia squamirostris	Japan
					OR124779
					OR124780
					OR124782
					OR124783
					OR124784
					OR124785
					OR795710
					OR795711
					OR795712
					OR795715
				Hap_10	KX263905	Phlebotomus papatasi	Iran
				Hap_11	KX263900	Phlebotomus papatasi	Iran
				Hap_12	KX263915	Phlebotomus papatasi	Iran
				Hap_13	KX263914	Phlebotomus papatasi	Iran
				Hap_14	KX263913	Phlebotomus papatasi	Iran
				Hap_15	PQ606074	Phlebotomus sergenti	Morocco
				Hap_16	KX263910	Phlebotomus papatasi	Iran
				Hap_17	AP029172	Sergentomyia squamirostris	Japan
				Hap_18	PQ606075	Phlebotomus sergenti	Morocco
				Hap_19	MH393924	Phlebotomus sp.	Türkiye
					XXXX-XXXX	Phlebotomus papatasi (n=7)
						Phlebotomus major s.l. (n=111)
						Phlebotomus tobbi (n=1)
						Sergentomyia minuta (n=1)
				Hap_20	XXXX-XXXX	Phlebotomus economidesi (n=1)	Türkiye
